# Supplementary material for: Virtual reality in the assessment, understanding, and treatment of mental health disorders
Source: Psychol Med. 2017 Mar 22;47(14):2393–400. doi: 10.1017/S003329171700040X (PMC5964457; doi:10.1017/S003329171700040X)
Supplement: Supplementary file 1 [file S003329171700040Xsup001.zip]

Archive with 7 entries (7 files):
- S003329171700040Xsup001.doc
- S003329171700040Xsup002.doc
- S003329171700040Xsup003.doc
- S003329171700040Xsup004.doc
- S003329171700040Xsup005.doc
- S003329171700040Xsup006.doc
- S003329171700040Xsup007.doc
